# Supplementary material for: Targeting MUS81 promotes the anticancer effect of WEE1 inhibitor and immune checkpoint blocking combination therapy via activating cGAS/STING signaling in gastric cancer cells
Source: J Exp Clin Cancer Res. 2021 Oct 8;40:315. doi: 10.1186/s13046-021-02120-4 (PMC8501558; doi:10.1186/s13046-021-02120-4)
Supplement: Supplementary file 1 — Additional file 1: Table S1 [file 13046_2021_2120_MOESM1_ESM.xlsx]

## Sheet: Supplement table1-plasmid
					Name	Sequence
					Flag-MUS81 (WT)	ATGGCGGCCCCGGTCCGCCTGGGCCGGAAGCGCCCGCTGCCTGCCTGTCCCAACCCGCTCTTCGTTCGCTGGCTGACCGAGTGGCGGGACGAGGCGACCCGCAGCAGGCGCCGCACGCGCTTCGTATTTCAGAAGGCGCTGCGTTCCCTCCGACGGTACCCACTGCCGCTGCGCAGCGGGAAGGAAGCTAAGATCCTACAGCACTTCGGAGACGGGCTCTGCCGGATGCTGGACGAGCGGCTGCAGCGGCACCGAACATCGGGCGGTGACCATGCCCCGGACTCACCATCTGGAGAGAACAGTCCAGCCCCGCAGGGGCGACTTGCGGAAGTCCAGGACTCTTCCATGCCAGTTCCTGCCCAGCCCAAAGCGGGAGGCTCTGGCAGCTACTGGCCAGCT…
					Flag-MUS81 (mut)	ATGGCGGCCCCGGTCCGCCTGGGCCGGAAGCGCCCGCTGCCTGCCTGTCCCAACCCGCTCTTCGTTCGCTGGCTGACCGAGTGGCGGGACGAGGCGACCCGCAGCAGGCGCCGCACGCGCTTCGTATTTCAGAAGGCGCTGCGTTCCCTCCGACGGTACCCACTGCCGCTGCGCAGCGGGAAGGAAGCTAAGATCCTACAGCACTTCGGAGACGGGCTCTGCCGGATGCTGGACGAGCGGCTGCAGCGGCACCGAACATCGGGCGGTGACCATGCCCCGGACTCACCATCTGGAGAGAACAGTCCAGCCCCGCAGGGGCGACTTGCGGAAGTCCAGGACTCTTCCATGCCAGTTCCTGCCCAGCCCAAAGCGGGAGGCTCTGGCAGCTACTGGCCAGCT…
	s				Ubiquitin	AATTAATTCTGTGGAATGTGTGTCAGTTAGGGTGTGGAAAGTCCCCAGGCTCCCCAGCAGGCAGAAGTATGCAAAGCATGCATCTCAATTAGTCAGCAACCAGGTGTGGAAAGTCCCCAGGCTCCCCAGCAGGCAGAAGTATGCAAAGCATGCATCTCAATTAGTCAGCAACCATAGTCCCGCCCCTAACTCCGCCCATCCCGCCCCTAACTCCGCCCAGTTCCGCCCATTCTCCGCCCCATGGCTGACTAATTTTTTTTATTTATGCAGAGGCCGAGGCCGCCTCTGCCTCTGAGCTATTCCAGAAGTAGTGAGGAGGCTTTTTTGGAGGCCTAGGCTTTTGCAAAAAGCTCCCGGGAGCTTGTATATCCATTTTCGGATCTGATCAAGAGACAGGAT…
