# Supplementary material for: Targeting MUS81 promotes the anticancer effect of WEE1 inhibitor and immune checkpoint blocking combination therapy via activating cGAS/STING signaling in gastric cancer cells
Source: J Exp Clin Cancer Res. 2021 Oct 8;40:315. doi: 10.1186/s13046-021-02120-4 (PMC8501558; doi:10.1186/s13046-021-02120-4)
Supplement: Supplementary file 2 — Additional file 2: Table S2 [file 13046_2021_2120_MOESM2_ESM.xlsx]

## Sheet: Supplement table 2-shRNA
			Name	Organism	Targeting sequence
			shScramble	Human	TTCTCCGAACGTGTCACGT
			shMUS81#1	Human	CACGCGCTTCGTATTTCAGAA
			shMUS81#2	Human	TACCAACAAACAGCAAGTGGG
			shScramble	Mouse	CAACAAGATGAAGAGCACCAA
			shMus81#1	Mouse	CAGAAATGCTCCGAGAGTTAC
			shMus81#2	Mouse	TAGTGCCTGGAAGTTCGAAAC
