# Supplementary material for: Targeting MUS81 promotes the anticancer effect of WEE1 inhibitor and immune checkpoint blocking combination therapy via activating cGAS/STING signaling in gastric cancer cells
Source: J Exp Clin Cancer Res. 2021 Oct 8;40:315. doi: 10.1186/s13046-021-02120-4 (PMC8501558; doi:10.1186/s13046-021-02120-4)
Supplement: Supplementary file 3 — Additional file 3: Table S3 [file 13046_2021_2120_MOESM3_ESM.xlsx]

## Sheet: Supplement table 3-primer
		Gene		Organism	Primer
		GAPDH	forward	Human	GGAGCGAGATCCCTCCAAAAT
		GAPDH	reverse	Human	GGCTGTTGTCATACTTCTCATGG
		MUS81	forward	Human	CAGCGGGAAGGAAGCTAAGAT
		MUS81	reverse	Human	GCAGGAACTGGCATGGAAG
		WEE1	forward	Human	AGGGAATTTGATGTGCGACAG
		WEE1	reverse	Human	CTTCAAGCTCATAATCACTGGCT
		CCL20	forward	Human	AACCATGTGCTGTACCAAGAGT
		CCL20	reverse	Human	AAGTTGCTTGCTTCTGATTCGC
		CXCL10	forward	Human	AGCAGAGGAACCTCCAGTCT
		CXCL10	reverse	Human	AGGTACTCCTTGAATGCCACT
		IFN-β	forward	Human	GCTTGGATTCCTACAAAGAAGCA
		IFN-β	reverse	Human	ATAGATGGTCAATGCGGCGTC
